# Supplementary material for: Transcriptome Analysis Reveals Potential Mechanisms for Ethylene-Inducible Pedicel–Fruit Abscission Zone Activation in Non-Climacteric Sweet Cherry (Prunus avium L.)
Source: Horticulturae. Author manuscript; Available in PMC 2022 Oct 27. (PMC9608358; doi:10.3390/horticulturae7090270)
Supplement: Supplemental Material [file NIHMS1835498-supplement-Supplemental_Material.zip]

Archive with 1 entries (1 files):
- horticulturae-1345170-supplementary.tgz
